# Supplementary material for: Integrative Transcriptome and Metabolome Analysis Reveals Candidate Genes Related to Terpenoid Synthesis in Amylostereum areolatum (Russulales: Amylostereaceae)
Source: J Fungi (Basel). 2025 May 16;11(5):383. doi: 10.3390/jof11050383 (PMC12113409; doi:10.3390/jof11050383)
Supplement: Supplementary file 1 [file jof-11-00383-s001.zip]

Archive with 11 entries (10 files):
- jof-3589885-supplementary/
- jof-3589885-supplementary/Figure S1. LC-MS Total ion chromatograms (TIC) acquired from Amylostereum areolatum.pdf
- jof-3589885-supplementary/Figure S2. Volatile metabolic profiles of A. areolatum.pdf
- jof-3589885-supplementary/Figure S3. Clustering heatmap of terpenoid metabolites detected by LC-MS.pdf
- jof-3589885-supplementary/Figure S4. Inter-sample orthogonal partial least squares-discriminant analysis detected by LC-MS.pdf
- jof-3589885-supplementary/Figure S5. Inter-sample orthogonal partial least squares-discriminant analysis detected by GC-MS.pdf
- jof-3589885-supplementary/Table S1. Statistical table of terpenoid compounds of Amylostereum areolatum.xlsx
- jof-3589885-supplementary/Table S2. Statistics of significantly different terpenoids among A. areolatum of different stage.xls
- jof-3589885-supplementary/Table S3. Functional description of genes associated with terpenoid synthesis.xls
- jof-3589885-supplementary/Table S4. Candidate TPS and MVK gene blastp matching results.xls
- jof-3589885-supplementary/Table S5. Terpene synthase information for phylogeny tree constructed.xls
