# Supplementary material for: Integrative Transcriptome and Metabolome Analysis Reveals Candidate Genes Related to Terpenoid Synthesis in Amylostereum areolatum (Russulales: Amylostereaceae)
Source: J Fungi (Basel). 2025 May 16;11(5):383. doi: 10.3390/jof11050383 (PMC12113409; doi:10.3390/jof11050383)
Supplement: Supplementary file 1 [file jof-11-00383-s001.zip › jof-3589885-supplementary/Table S1. Statistical table of terpenoid compounds of Amylostereum areolatum.xlsx]

## Sheet: Sheet1
Table S1. Statistical table of terpenoid compounds of Amylostereum areolatum
Test method	HMDB Subclass(n)	Identifier	Metabolites	rt	CAS ID	HMDB ID	S7_average	S14_average	S21_average
LC-MS	Monoterpenoids(8)	Mono-T1	3-(4-Isopropylphenyl)propanal	7.604	7775-00-0	HMDB0036171	3.4092	4.4953	4.378
		Mono-T2	3-Caren-5-one	9.1559	81800-50-2	HMDB0035591	3.12713	4.09823	4.6116
		Mono-T3	(Z)-alpha-Bergamotenoic acid	5.2567	124439-27-6	HMDB0036392	3.23447	3.41897	4.21587
		Mono-T4	Vulgarone A	5.1463	62065-10-5	HMDB0036733	4.31163	3.42223	3.1813
		Mono-T5	4-Isopropyl-3-cyclohexene-1-carboxylic acid	4.3954	56424-87-4	HMDB0037175	2.24527	3.3982	3.41097
		Mono-T6	Pseudoionone	3.7539	141-10-6	HMDB0032498	1.74677	3.08517	3.56537
		Mono-T7	Alpha-Terpinyl anthranilate	1.5482	14481-52-8	HMDB0038051	2.78483	3.1931	3.67343
		Mono-T8	Helinorbisabone	2.1393	201288-95-1	HMDB0032116	2.24457	3.89637	4.6727
	Sesquiterpenoids(23)	Sesqui-T1	Abscisic acid	5.0137	7773-56-0	HMDB0036093	4.07017	5.52427	5.87873
		Sesqui-T2	Eremopetasidione	5.4312	163135-94-2	HMDB0040778	3.43977	5.54687	5.9753
		Sesqui-T3	Dehydrocurdione	6.9711	38230-32-9	HMDB0035407	6.87093	7.07527	7.1367
		Sesqui-T4	13-Nor-6-eremophilene-8,11-dione	8.4842	348119-85-7	HMDB0037606	4.00673	4.3225	4.62027
		Sesqui-T5	7,9-Illudadiene-3,14-diol	8.0775	141940-51-4	HMDB0038795	4.0505	4.93877	4.77167
		Sesqui-T6	5beta-1,3,7(11)-Eudesmatrien-8-one	3.7761	120216-95-7	HMDB0035965	2.8237	4.21547	4.85077
		Sesqui-T7	(7b,10a)-3-Hydroxy-1,3,5-cadinatrien-9-one	4.3067	155662-80-9	HMDB0040981	5.12137	5.61477	5.9352
		Sesqui-T8	Ketosantalic acid	5.0137	-	HMDB0035358	2.12287	2.22613	3.2202
		Sesqui-T9	Glandulone C	7.1027	-	HMDB0039859	3.88377	3.98773	4.13703
		Sesqui-T10	4-Hydroxy-3-methoxy-2,10-bisaboladien-9-one	8.2929	-	HMDB0033917	4.69053	4.67843	4.76993
		Sesqui-T11	3,11,12-Trihydroxy-1(10)-spirovetiven-2-one	4.1746	84321-96-0	HMDB0038154	3.46813	3.8174	4.27587
		Sesqui-T12	Melleolide B	3.399	101901-55-7	HMDB0038787	2.2802	2.40353	3.17477
		Sesqui-T13	4'-Dihydroabscisic acid	3.2216	84026-26-6	HMDB0039516	2.78323	3.62513	3.93033
		Sesqui-T14	Nivalenol	2.2469	23282-20-4	HMDB0004304	3.7348	3.44163	3.42587
		Sesqui-T15	Cryptomeridiol 11-rhamnoside	5.3412	349112-30-7	HMDB0038018	1.33983	2.24933	3.2399
		Sesqui-T16	4,5-Dihydrovomifoliol	3.8916	142173-08-8	HMDB0040615	3.68133	4.80683	5.51023
		Sesqui-T17	Sterebin B	6.7456	-	HMDB0035338	2.70007	3.75133	3.875
		Sesqui-T18	Dolichyl b-D-glucosyl phosphate	8.7767	220496-27-5	HMDB0001054	3.1971	3.8564	4.1954
		Sesqui-T19	Macrocarpal I	7.8389	179388-54-6	HMDB0041587	3.2919	3.43543	3.6662
		Sesqui-T20	Zedoarondiol	5.5399	98644-24-7	HMDB0036448	2.4178	2.56097	2.77993
		Sesqui-T21	Glycinoeclepin C	5.3634	-	HMDB0037036	2.7516	3.10803	3.54093
		Sesqui-T22	(S)-Abscisic acid	4.4953	21293-29-8	HMDB0035140	2.6391	3.3005	4.21203
		Sesqui-T23	Melleolide L	2.1169	298702-67-7	HMDB0035067	1.61563	1.7563	2.35697
	Diterpenoids(9)	Di-T1	Erinacine P	6.5081	291532-17-7	HMDB0036313	4.9785	5.39653	5.49363
		Di-T2	Persicachrome	8.0983	80931-31-3	HMDB0036425	5.17437	5.29387	5.1648
		Di-T3	Cembrene	8.4423	1898-13-1	HMDB0036845	5.46547	5.35967	5.40897
		Di-T4	Delta6-Dehydroferruginol	8.2929	34539-84-9	HMDB0035151	4.60503	4.7245	4.73287
		Di-T5	6-O-Acetylaustroinulin	6.171	75207-46-4	HMDB0036803	3.4741	3.57803	3.78417
		Di-T6	Erinacine A	5.516	-	HMDB0040291	4.23097	4.6021	4.8879
		Di-T7	Retapamulin	4.9698	224452-66-8	HMDB0015386	3.60893	4.10397	4.25873
		Di-T8	5,9,11-trihydroxyprosta-6E,14Z-dien-1-oate	7.9729	80998-07-8	HMDB0062413	5.64453	5.3697	5.09363
		Di-T9	Abietinal	8.5089	6704-50-3	HMDB0034735	3.47087	3.994	4.03083
	Sesterterpenoids(6)	Sester-T1	Anabsin	5.2123	72542-39-3	HMDB0036414	4.51747	5.32257	5.4214
		Sester-T2	Valenciachrome	9.0379	88853-51-4	HMDB0036849	4.15903	4.6137	4.86243
		Sester-T3	Absinthin	7.6468	1362-42-1	HMDB0035742	4.1703	4.2743	4.362
		Sester-T4	Antibiotic X 14889A	6.7726	97671-96-0	HMDB0033336	5.08583	4.66097	4.50673
		Sester-T5	5,8-Epoxy-5,8-dihydro-10'-apo-b,y-carotene-3,10'-diol	6.9023	53905-15-0	HMDB0039020	3.28923	3.43283	3.86783
		Sester-T6	Unknown 370	5.8734	53905-14-9	HMDB0039022	3.85903	4.35023	4.4246
	Triterpenoids(44)	Tri-T1	3beta-3-Hydroxy-11-oxolanosta-8,24-dien-26-al	8.2929	126313-85-7	HMDB0035406	7.72183	7.70087	7.7019
		Tri-T2	Ganoderic acid G	5.6683	98665-22-6	HMDB0035985	3.4459	5.10157	5.3924
		Tri-T3	3beta-3-Hydroxy-18-lupen-21-one	8.9605	29367-66-6	HMDB0035355	5.8609	5.823	5.93053
		Tri-T4	Ganoderal A	9.1349	104700-98-3	HMDB0035983	5.7414	6.12687	6.30107
		Tri-T5	16-Acetylpriverogenin A	8.4423	26339-85-5	HMDB0034529	6.95987	6.91003	6.97137
		Tri-T6	Beta-Citraurinene	8.9176	58947-97-0	HMDB0035686	5.48143	5.57243	5.50037
		Tri-T7	(3beta,15alpha,22S,24E)-3,15,22-Trihydroxylanosta-7,9(11),24-trien-26-oic acid	7.2983	-	HMDB0035295	6.3118	6.51387	6.43423
		Tri-T8	Ganoderenic acid D	7.8401	100665-43-8	HMDB0036059	2.93343	3.0373	4.0032
		Tri-T9	(24E)-3alpha-Acetoxy-15alpha,22S-dihydroxylanosta-7,9(11),24-trien-26-oic acid	7.9901	-	HMDB0035335	5.3316	5.6551	5.34533
		Tri-T10	(3beta,17alpha,23S,24S)-17,23-Epoxy-3,24,29-trihydroxy-27-norlanost-8-en-15-one	9.6616	-	HMDB0035144	3.19823	3.56307	3.75727
		Tri-T11	2-O-Protocatechuoylalphitolic acid	9.8591	182682-95-7	HMDB0029779	2.76143	3.31897	3.91687
		Tri-T12	Sanguisorbin B	8.8518	32180-34-0	HMDB0040524	3.8005	4.84217	4.905
		Tri-T13	18-Dehydroursolic acid 3-arabinoside	8.7457	356785-74-5	HMDB0037908	5.57703	5.3009	5.17273
		Tri-T14	22-Acetylpriverogenin B	8.4631	26339-94-6	HMDB0034645	4.25653	4.83957	5.20147
		Tri-T15	Ganoderol A	8.4631	104700-97-2	HMDB0035728	7.05113	6.88703	6.89333
		Tri-T16	Soyasapogenol E	8.4423	6750-59-0	HMDB0034652	6.7249	6.50933	6.49893
		Tri-T17	Corosin	8.2718	53527-49-4	HMDB0035699	4.27333	4.8551	4.95557
		Tri-T18	Tsugaric acid B	8.1419	201045-20-7	HMDB0031962	4.26733	4.6777	5.11523
		Tri-T19	Glyyunnansapogenin B	8.0983	20528-70-5	HMDB0036639	5.4455	5.8734	5.6045
		Tri-T20	Ganoderiol B	7.8209	106518-62-1	HMDB0035327	5.04393	5.19607	5.1188
		Tri-T21	Glyuranolide	4.8602	123914-44-3	HMDB0038745	4.3702	4.56823	4.74197
		Tri-T22	Melilotigenin	7.7946	114702-59-9	HMDB0038737	4.61563	5.58947	6.24043
		Tri-T23	Lucidenic acid K	5.2745	-	HMDB0035890	2.34387	3.52693	4.34253
		Tri-T24	Ganolucidic acid E	6.298	114567-50-9	HMDB0037607	5.0475	5.5367	5.4293
		Tri-T25	28-Hydroxyglycyrrhetic acid	6.6111	56061-86-0	HMDB0035259	5.54397	5.8079	5.66843
		Tri-T26	Ganoderic acid V	7.9283	86377-50-6	HMDB0033079	3.19193	4.6261	4.60997
		Tri-T27	Lucidenolactone	5.7839	-	HMDB0030897	2.98843	3.6587	4.20043
		Tri-T28	Alpha,gamma-Onoceradienedione	9.2677	19940-78-4	HMDB0036787	5.0987	5.27787	5.2916
		Tri-T29	(2xi,20beta)-2,20-Dihydroxy-3-oxo-12-ursen-28-oic acid	8.2854	-	HMDB0036652	3.61913	4.50027	4.824
		Tri-T30	Phytolaccinic acid	8.0621	54928-05-1	HMDB0034640	5.19103	5.35703	5.19657
		Tri-T31	Ganoderic acid H	7.3944	98665-19-1	HMDB0035987	3.69833	3.932	3.44763
		Tri-T32	Ganoderic acid F	7.283	98665-15-7	HMDB0035988	3.8994	4.16847	4.1212
		Tri-T33	17,23-Epoxy-29-hydroxy-27-norlanost-8-ene-3,15,24-trione	6.8128	-	HMDB0035113	2.31723	3.5023	4.43513
		Tri-T34	Schidigeragenin B	6.7234	267003-21-4	HMDB0035506	2.92573	3.7401	3.57603
		Tri-T35	Theasapogenol A	6.5437	13844-22-9	HMDB0034519	4.6888	4.8632	4.7148
		Tri-T36	Medicagenic acid	6.3871	599-07-5	HMDB0034551	4.86973	5.42947	5.60743
		Tri-T37	(17alpha,23S)-Epoxy-28,29-dihydroxy-27-norlanost-8-ene-3,24-dione	6.8128	-	HMDB0035113	2.93253	4.1171	4.59693
		Tri-T38	Ganoderic acid delta	5.9403	294674-02-5	HMDB0036306	3.71717	4.8743	5.2294
		Tri-T39	Ganoderic acid xi	5.7839	294674-09-2	HMDB0036308	2.6664	3.194	3.9002
		Tri-T40	Ganolucidic acid A	5.7618	98665-21-5	HMDB0035302	4.25413	4.81933	4.87553
		Tri-T41	Porrigenin A	5.7618	196607-75-7	HMDB0032783	2.87153	3.6452	3.42067
		Tri-T42	(23S,24S)-17,23-Epoxy-24,29-dihydroxy-27-norlanost-8-ene-3,15-dione	5.5622	-	HMDB0035843	4.12003	4.6726	5.00783
		Tri-T43	Ganoderic acid A	3.8017	81907-62-2	HMDB0034931	1.61207	2.39387	3.3264
		Tri-T44	(24E)-3alpha-Acetoxy-15alpha-hydroxy-23-oxo-7,9(11),24-lanostatrien-26-oic acid	7.905	117383-37-6	HMDB0035386	3.07427	4.22133	4.10257
GC-MS	Monoterpenoids(6)	Mono-T9	(+)-2-Bornanone	19.7055	464-49-3	HMDB0059838	1005.95	1.66638	1.66638
		Mono-T10	2,6-Di-tert-butyl-4-hydroxy-4-methyl-2,5-cyclohexadienone	32.6006	10396-80-2	HMDB0166723	24.5608	70.8997	59.822
		Mono-T11	2-Carene	9.605	554-61-0	HMDB0059884	1.66638	20.4649	1.66638
		Mono-T12	Piperitone	24.8373	89-81-6	HMDB0034975	49.9096	1.66638	1.66638
		Mono-T13	Myrtenol	26.4007	515-00-4	HMDB0035100	214.864	122.118	1.66638
		Mono-T14	Dihydrocarvone	22.0812	7764-50-3	HMDB0036079	1.66638	150.215	65.784
	Sesquiterpenoids(7)	Sesqui-T24	Aristolone	33.405	6831-17-0	HMDB0035146	39.037	1.66638	1.66638
		Sesqui-T25	beta-Bisabolol	33.505	15352-77-9	HMDB0036111	455.575	381.822	280.323
		Sesqui-T26	alpha-Curcumene	25.869	644-30-4	HMDB0059878	90.8564	145.661	144.42
		Sesqui-T27	beta-Elemene	21.5648	515-13-9	HMDB0061848	20.2162	1.66638	1.66638
		Sesqui-T28	beta-Sesquiphellandrene	25.7285	20307-83-9	HMDB0036163	16.7977	1.66638	1.66638
		Sesqui-T29	trans-Calamenene	20.2728	73209-42-4	HMDB0302921	144.429	74.0598	16.6672
		Sesqui-T30	2,2,8-trimethyltricyclo [6.2.2.01,6]dodec-5-ene	31.2191	32391-44-9	-	1.66638	1.66638	287.883
Note: The abbreviations stand for: Mono-T = Monoterpenoids, Sesqui-T = Sesquiterpenoids, Di-T = Diterpenoids, Sester-T = Sesterterpenoids, Tri-T = Triterpenoids. The relative abundances of terpenoid metabolites quantified by LC-MS in the table were derived from raw data subjected to preprocessing (baseline correction, peak alignment, and retention time calibration) followed by total sum normaliza…
