# Supplementary material for: Integrative Transcriptome and Metabolome Analysis Reveals Candidate Genes Related to Terpenoid Synthesis in Amylostereum areolatum (Russulales: Amylostereaceae)
Source: J Fungi (Basel). 2025 May 16;11(5):383. doi: 10.3390/jof11050383 (PMC12113409; doi:10.3390/jof11050383)
Supplement: Supplementary file 1 [file jof-11-00383-s001.zip › jof-3589885-supplementary/Table S2. Statistics of significantly different terpenoids among A. areolatum of different stage.xls]

## Sheet: Sheet1
Table S2. Statistics of significantly different terpenoids among A. areolatum of different stages
S14 vs. S7
Test method	No.	Metabolite	Identifier	VIP_Oplsda	Fold Change(S14/S7)	Log2FC	Regulate	S7_1	S7_2	S7_3	S14_1	S14_2	S14_3	S7_average	S14_average
LC-MS	1	(Z)-alpha-Bergamotenoic acid	Mono-T3	1.3473	197.905	7.62866	up	8.245	8.245	8.245	1734.39	1766.35	1394.44	8.245	1631.73
	2	Helinorbisabone	Mono-T8	1.15864	42.7128	5.4166	up	8.245	236.089	140.368	5847.77	1934.49	8649.44	128.234	5477.23
	3	4,5-Dihydrovomifoliol	Sesqui-T16	1.34005	5378.43	12.393	up	8.245	8.245	8.245	29842.3	21678.7	81514.5	8.245	44345.2
	4	Sterebin B	Sesqui-T17	1.21387	7.67651	2.94045	up	771.385	198.16	442.02	3547.33	1868.87	5419.69	470.522	3611.96
	5	Eremopetasidione	Sesqui-T2	1.33501	40031.7	15.2889	up	8.245	8.245	8.245	364055	576864	49266.1	8.245	330062
	6	Erinacine P	Di-T1	1.20182	2.10475	1.07365	up	75787.6	66178.5	83439.4	202709	155525	116188	75135.1	158141
	7	Retapamulin	Di-T7	1.00876	2.64	1.40054	up	2932.39	2483.91	4469.6	13167.2	8690.14	4241.4	3295.3	8699.59
	8	Abietinal	Di-T9	1.34166	772.906	9.59415	up	8.245	8.245	8.245	7810.88	8368.47	2938.48	8.245	6372.61
	9	Anabsin	Sester-T1	1.31376	4.93969	2.30442	up	31743	18977.4	28753.1	146236	135136	111203	26491.2	130858
	10	Valenciachrome	Sester-T2	1.34494	3281.21	11.68	up	8.245	8.245	8.245	39490.1	25126.8	16543.8	8.245	27053.6
	11	Unknown 370	Sester-T6	1.26551	2.22896	1.15637	up	6636.6	4851.24	6332.85	16003	11865.3	11853.4	5940.23	13240.6
	12	2-O-Protocatechuoylalphitolic acid	Tri-T11	1.3193	202.869	7.66441	up	8.245	8.245	8.245	452.987	2980.73	1584.26	8.245	1672.66
	13	22-Acetylpriverogenin B	Tri-T14	1.09861	3.32734	1.73437	up	11051.4	17689.5	14610.9	71361.5	51702	21182.8	14450.6	48082.1
	14	Corosin	Tri-T17	1.33778	6827.86	12.7372	up	8.245	8.245	8.245	83304	70835.6	14747.5	8.245	56295.7
	15	Glyyunnansapogenin B	Tri-T19	1.05383	2.27593	1.18646	up	238246	198584	222723	686150	556296	258652	219851	500366
	16	Ganoderic acid G	Tri-T2	1.08187	60.7099	5.92386	up	2668.67	8.245	1988.62	67079.9	175646	40517.6	1555.18	94414.5
	17	Melilotigenin	Tri-T22	1.22061	7.94868	2.99072	up	34386.7	33681.2	32780.7	288077	98216.8	415320	33616.2	267204
	18	Lucidenic acid K	Tri-T23	1.23476	601.977	9.23356	up	8.245	8.245	8.245	3943.12	10767.8	178.953	8.245	4963.3
	19	Ganolucidic acid E	Tri-T24	1.06796	2.41555	1.27235	up	94192.5	90156.7	88325.4	272843	278375	107441	90891.6	219553
	20	Ganoderic acid V	Tri-T26	1.23919	14.8207	3.88955	up	3442.01	1853.27	317.807	28695.2	41912.5	12582.5	1871.03	27730
	21	(2xi,20beta)-2,20-Dihydroxy-3-oxo-12-ursen-28-oic acid	Tri-T29	1.3467	2297.58	11.1659	up	8.245	8.245	8.245	22945.7	20187.5	13697.5	8.245	18943.5
	22	Schidigeragenin B	Tri-T34	1.06202	5.57554	2.47911	up	902.133	411.77	867.283	5667.58	5409.7	1084.02	727.062	4053.77
	23	Medicagenic acid	Tri-T36	1.29995	2.6464	1.40403	up	59419.3	62113.7	59524.6	193642	125788	159722	60352.6	159717
	24	(17alpha,23S)-Epoxy-28,29-dihydroxy-27-norlanost-8-ene-3,24-dione	Tri-T37	1.34456	977.061	9.93231	up	8.245	8.245	8.245	11590.6	7153.84	5423.14	8.245	8055.87
	25	Ganoderic acid delta	Tri-T38	1.26047	11.8619	3.56826	up	3381.82	4491.25	5036.83	91291.2	24961.8	36882.7	4303.3	51045.3
	26	Ganolucidic acid A	Tri-T40	1.14433	2.75886	1.46407	up	13411.7	12484.4	18666.6	55927.3	43240.2	23774.7	14854.3	40980.7
	27	(23S,24S)-17,23-Epoxy-24,29-dihydroxy-27-norlanost-8-ene-3,15-dione	Tri-T42	1.12153	2.78087	1.47553	up	11428.3	9014.98	12011.9	48529.7	23167.1	18556.5	10818.4	30084.4
	28	Ganoderic acid A	Tri-T43	1.28119	21.0499	4.39574	up	8.245	8.245	8.245	247.336	217.775	55.5594	8.245	173.557
	29	Vulgarone A	Mono-T4	1.14276	0.158335	-2.65895	down	14207.3	16807.3	17498.7	2052.4	407.351	5221.6	16171.1	2560.45
	30	Nivalenol	Sesqui-T14	1.12685	0.429946	-1.21777	down	3518.4	4918.98	4489.55	2367	935.942	2254.93	4308.97	1852.63
	31	5,9,11-trihydroxyprosta-6E,14Z-dien-1-oate	Di-T8	1.2962	0.387947	-1.36607	down	380171	323107	377365	129041	111959	178232	360214	139744
	32	Antibiotic X 14889A	Sester-T4	1.29033	0.304925	-1.71347	down	84523	91937.5	113023	40859.4	25945	21466.5	96494.5	29423.6
	33	18-Dehydroursolic acid 3-arabinoside	Tri-T13	1.18767	0.431125	-1.21382	down	317835	236188	348162	145127	79189.2	164638	300728	129651
GC-MS	1	Dihydrocarvone	Mono-T14	1.20463	90.1444	6.49417	up	1.66638	1.66638	1.66638	175.251	114.36	161.033	1.66638	150.215
	2	2-Carene	Mono-T11	1.18496	12.2811	3.61836	up	1.66638	1.66638	1.66638	14.8997	31.5953	14.8997	1.66638	20.4649
	3	(+)-2-Bornanone	Mono-T9	1.20003	0.00165652	-9.23763	down	1129.01	414.586	1474.25	1.66638	1.66638	1.66638	1005.95	1.66638
	4	Piperitone	Mono-T12	1.20338	0.0333879	-4.90453	down	40.9485	40.9485	67.8319	1.66638	1.66638	1.66638	49.9096	1.66638
	5	beta-Sesquiphellandrene	Sesqui-T28	1.16333	0.0992025	-3.33348	down	10.768	10.768	28.8573	1.66638	1.66638	1.66638	16.7977	1.66638
	6	beta-Elemene	Sesqui-T27	1.12579	0.0824277	-3.60073	down	10.0533	10.0533	40.5421	1.66638	1.66638	1.66638	20.2162	1.66638
	7	Aristolone	Sesqui-T24	1.16383	0.0426871	-4.55006	down	49.0644	14.0895	53.9572	1.66638	1.66638	1.66638	39.037	1.66638
S21 vs. S14
Test method	No.	Metabolite		VIP_Oplsda	Fold Change(S21/14)	log2FC	Regulate	S14_1	S14_2	S14_3	S21_1	S21_2	S21_3	S14_average	S21_average
LC-MS	1	(Z)-alpha-Bergamotenoic acid	Mono-T3	1.73358	6.11467	2.61227	up	1734.39	1766.35	1394.44	9702.34	13628.8	6601.28	1631.73	9977.47
	2	Helinorbisabone	Mono-T8	1.28797	6.0037	2.58585	up	5847.77	1934.49	8649.44	9758.04	64440.4	24452.4	5477.23	32883.6
	3	Abscisic acid	Sesqui-T1	1.63223	2.1484	1.10326	up	177361	226951	219916	480375	520871	339845	208076	447030
	4	Melleolide B	Sesqui-T12	1.58862	466.462	8.86562	up	8.245	8.245	8.245	10989.8	399.058	149.031	8.245	3845.98
	5	Cryptomeridiol 11-rhamnoside	Sesqui-T15	1.3326	8.9543	3.16258	up	463.397	136.314	16.9944	4691.8	325.37	505	205.569	1840.72
	6	4,5-Dihydrovomifoliol	Sesqui-T16	1.36949	4.41753	2.14324	up	29842.3	21678.7	81514.5	119328	347716	120645	44345.2	195896
	7	Dolichyl b-D-glucosyl phosphate	Sesqui-T18	1.09486	2.27115	1.18342	up	4311.32	4134.35	4165.71	4043.1	15554.8	9044.46	4203.79	9547.45
	8	Macrocarpal I	Sesqui-T19	1.43731	298.547	8.22181	up	8.245	8.245	8.245	5782.24	1594.07	8.245	8.245	2461.52
	9	Zedoarondiol	Sesqui-T20	1.42299	37.6693	5.23532	up	8.245	8.245	8.245	711.19	212.314	8.245	8.245	310.583
	10	Glycinoeclepin C	Sesqui-T21	1.10945	2.63127	1.39576	up	458.854	2000.7	8.245	3977.67	1089.78	1425.98	822.599	2164.48
	11	(S)-Abscisic acid	Sesqui-T22	1.20208	4.63613	2.21292	up	1298.38	254.772	4813.97	5158.21	17146.4	7214.2	2122.37	9839.6
	12	Melleolide L	Sesqui-T23	1.09831	24.1335	4.59296	up	8.245	8.245	8.245	481.449	8.245	107.247	8.245	198.981
	13	13-Nor-6-eremophilene-8,11-dione	Sesqui-T4	1.07297	2.34972	1.23249	up	12461.9	26059.7	8.245	44285.2	37709.3	8539.77	12843.3	30178.1
	14	5beta-1,3,7(11)-Eudesmatrien-8-one	Sesqui-T6	1.44039	4.87287	2.28477	up	6512.49	15040.9	10702.4	93003.1	48695.8	15479	10751.9	52392.6
	15	Ketosantalic acid	Sesqui-T8	1.44983	244.592	7.93423	up	8.245	8.245	8.245	3718.41	2323.33	8.245	8.245	2016.66
	16	Glandulone C	Sesqui-T9	1.4472	809.468	9.66083	up	8.245	8.245	8.245	14000.8	6013.13	8.245	8.245	6674.06
	17	6-O-Acetylaustroinulin	Di-T5	1.4398	421.322	8.71878	up	8.245	8.245	8.245	8072.57	2340.6	8.245	8.245	3473.8
	18	Absinthin	Sester-T3	1.45096	1186.36	10.2123	up	8.245	8.245	8.245	17703.8	11632.4	8.245	8.245	9781.51
	19	5,8-Epoxy-5,8-dihydro-10'-apo-b,y-carotene-3,10'-diol	Sester-T5	1.40472	1016.94	9.99002	up	8.245	8.245	8.245	23561.3	1584.44	8.245	8.245	8384.66
	20	2-O-Protocatechuoylalphitolic acid	Tri-T11	1.08519	4.37612	2.12965	up	452.987	2980.73	1584.26	15950.9	4449.73	1558.58	1672.66	7319.74
	21	22-Acetylpriverogenin B	Tri-T14	1.10292	2.12433	1.08701	up	71361.5	51702	21182.8	132823	46990.7	126613	48082.1	102142
	22	Tsugaric acid B	Tri-T18	1.2687	2.92102	1.54647	up	25115.1	25517.7	39868	42864.6	156593	64897.2	30166.9	88118.3
	23	Melilotigenin	Tri-T22	1.1117	4.98291	2.31699	up	288077	98216.8	415320	291981	2.72738e+06	975008	267204	1.33145e+06
	24	Lucidenic acid K	Tri-T23	1.12387	2.6952	1.43039	up	3943.12	10767.8	178.953	23141.9	6429.61	10559.8	4963.3	13377.1
	25	Lucidenolactone	Tri-T27	1.06547	2.60454	1.38103	up	2710.91	8817.6	8.245	18282.4	4333.58	7431.91	3845.58	10016
	26	(17alpha,23S)-Epoxy-28,29-dihydroxy-27-norlanost-8-ene-3,24-dione	Tri-T37	1.2994	2.95607	1.56368	up	11590.6	7153.84	5423.14	9701.17	34578.6	27161.3	8055.87	23813.7
	27	Ganoderic acid xi	Tri-T39	1.16168	5.92858	2.56769	up	1046.84	1933.23	8.245	10739	1190.24	5787.21	996.105	5905.49
	28	Ganoderic acid A	Tri-T43	1.37224	12.6263	3.65836	up	247.336	217.775	55.5594	5492.46	347.927	733.763	173.557	2191.38
	29	Ganoderenic acid D	Tri-T8	1.4508	1433.51	10.4853	up	8.245	8.245	8.245	21735.4	13714.4	8.245	8.245	11819.3
	30	5,9,11-trihydroxyprosta-6E,14Z-dien-1-oate	Di-T8	1.60066	0.480634	-1.05699	down	129041	111959	178232	47596.2	74648	79253	139744	67165.7
	31	(24E)-3alpha-Acetoxy-15alpha,22S-dihydroxylanosta-7,9(11),24-trien-26-oic acid	Tri-T9	1.38256	0.466987	-1.09854	down	328137	346895	191986	144215	83624.6	177046	289006	134962
	32	Glyyunnansapogenin B	Tri-T19	1.13819	0.487377	-1.03689	down	686150	556296	258652	214411	173645	343545	500366	243867
GC-MS	1	2,2,8-trimethyltricyclo [6.2.2.01,6]dodec-5-ene	Sesqui-T30	1.33445	172.76	7.43262	up	1.66638	1.66638	1.66638	444.198	248.444	171.006	1.66638	287.883
	2	2-Carene	Mono-T11	1.30872	0.0814261	-3.61836	down	14.8997	31.5953	14.8997	1.66638	1.66638	1.66638	20.4649	1.66638
	3	Myrtenol	Mono-T13	1.33942	0.0136457	-6.19541	down	159.998	103.177	103.177	1.66638	1.66638	1.66638	122.118	1.66638
	4	Dihydrocarvone	Mono-T14	1.09407	0.437933	-1.19122	down	175.251	114.36	161.033	88.0981	76.017	33.237	150.215	65.784
	5	trans-Calamenene	Sesqui-T29	1.07743	0.225051	-2.15168	down	34.3677	34.3677	153.444	21.3542	14.3237	14.3237	74.0598	16.6672
S21 vs. S7
Test method		Metabolite		VIP-Oplsda	Fold Change(S21/S7)	log2FC	Regulate	S7_1	S7_2	S7_3	S21_1	S21_2	S21_3	S7_average	S21_average
LC-MS	1	3-Caren-5-one	Mono-T2	1.24644	2943.08	11.5231	up	8.245	8.245	8.245	27458.5	27636.5	17702.1	8.245	24265.7
	2	(Z)-alpha-Bergamotenoic acid	Mono-T3	1.24422	1210.12	10.2409	up	8.245	8.245	8.245	9702.34	13628.8	6601.28	8.245	9977.47
	3	Helinorbisabone	Mono-T8	1.13269	256.435	8.00245	up	8.245	236.089	140.368	9758.04	64440.4	24452.4	128.234	32883.6
	4	Abscisic acid	Sesqui-T1	1.01077	63.4142	5.98673	up	13499.4	7640.47	8.245	480375	520871	339845	7049.38	447030
	5	Melleolide B	Sesqui-T12	1.11847	466.462	8.86562	up	8.245	8.245	8.245	10989.8	399.058	149.031	8.245	3845.98
	6	4'-Dihydroabscisic acid	Sesqui-T13	1.00586	14.3324	3.8412	up	634.693	8.245	412.599	5484.01	5876.32	3768.01	351.846	5042.78
	7	Cryptomeridiol 11-rhamnoside	Sesqui-T15	1.19633	223.253	7.80254	up	8.245	8.245	8.245	4691.8	325.37	505	8.245	1840.72
	8	4,5-Dihydrovomifoliol	Sesqui-T16	1.24082	23759.4	14.5362	up	8.245	8.245	8.245	119328	347716	120645	8.245	195896
	9	Sterebin B	Sesqui-T17	1.1641	8.72252	3.12475	up	771.385	198.16	442.02	2691.64	5006.61	4614.16	470.522	4104.14
	10	Dolichyl b-D-glucosyl phosphate	Sesqui-T18	1.00248	5.7928	2.53426	up	966.208	654.96	3323.31	4043.1	15554.8	9044.46	1648.16	9547.45
	11	Eremopetasidione	Sesqui-T2	1.24747	69552.6	16.0858	up	8.245	8.245	8.245	816606	487519	416260	8.245	573462
	12	Glycinoeclepin C	Sesqui-T21	1.24181	262.52	8.03628	up	8.245	8.245	8.245	3977.67	1089.78	1425.98	8.245	2164.48
	13	(S)-Abscisic acid	Sesqui-T22	1.07006	35.0298	5.13051	up	410.297	424.135	8.245	5158.21	17146.4	7214.2	280.892	9839.6
	14	13-Nor-6-eremophilene-8,11-dione	Sesqui-T4	1.24068	3660.17	11.8377	up	8.245	8.245	8.245	44285.2	37709.3	8539.77	8.245	30178.1
	15	5beta-1,3,7(11)-Eudesmatrien-8-one	Sesqui-T6	1.11969	123.924	6.95331	up	651.802	608.293	8.245	93003.1	48695.8	15479	422.78	52392.6
	16	Erinacine P	Di-T1	1.16685	2.44905	1.29222	up	75787.6	66178.5	83439.4	141730	193695	216603	75135.1	184009
	17	Erinacine A	Di-T6	1.19297	3.45653	1.78932	up	14817.7	15028.5	10748.2	66188.6	34871.4	39255.5	13531.5	46771.8
	18	Abietinal	Di-T9	1.24676	700.755	9.45277	up	8.245	8.245	8.245	6978.64	4365.54	5989	8.245	5777.73
	19	Anabsin	Sester-T1	1.20844	6.02138	2.59009	up	31743	18977.4	28753.1	195674	102079	180788	26491.2	159514
	20	Valenciachrome	Sester-T2	1.24613	5137.99	12.327	up	8.245	8.245	8.245	43277.4	41341.9	42468.8	8.245	42362.7
	21	Unknown 370	Sester-T6	1.18078	2.39582	1.26052	up	6636.6	4851.24	6332.85	14049.5	11497.4	17148.3	5940.23	14231.7
	22	2-O-Protocatechuoylalphitolic acid	Tri-T11	1.23129	887.779	9.79406	up	8.245	8.245	8.245	15950.9	4449.73	1558.58	8.245	7319.74
	23	22-Acetylpriverogenin B	Tri-T14	1.16491	7.06838	2.82138	up	11051.4	17689.5	14610.9	132823	46990.7	126613	14450.6	102142
	24	Corosin	Tri-T17	1.24589	6578.85	12.6836	up	8.245	8.245	8.245	62239.2	36054.8	64433.9	8.245	54242.6
	25	Tsugaric acid B	Tri-T18	1.08768	5.83559	2.54488	up	12914.6	21086.4	11299.4	42864.6	156593	64897.2	15100.1	88118.3
	26	Ganoderic acid G	Tri-T2	1.06821	94.7923	6.5667	up	2668.67	8.245	1988.62	195073	134777	112406	1555.18	147419
	27	Melilotigenin	Tri-T22	1.14131	39.6075	5.3077	up	34386.7	33681.2	32780.7	291981	2.72738e+06	975008	33616.2	1.33145e+06
	28	Lucidenic acid K	Tri-T23	1.24528	1622.45	10.664	up	8.245	8.245	8.245	23141.9	6429.61	10559.8	8.245	13377.1
	29	Ganoderic acid V	Tri-T26	1.11912	12.6218	3.65784	up	3442.01	1853.27	317.807	32927.8	11432.3	26487	1871.03	23615.7
	30	Lucidenolactone	Tri-T27	1.24383	1214.79	10.2465	up	8.245	8.245	8.245	18282.4	4333.58	7431.91	8.245	10016
	31	(2xi,20beta)-2,20-Dihydroxy-3-oxo-12-ursen-28-oic acid	Tri-T29	1.24341	4411.85	12.1072	up	8.245	8.245	8.245	28379.3	49826	30921.7	8.245	36375.7
	32	17,23-Epoxy-29-hydroxy-27-norlanost-8-ene-3,15,24-trione	Tri-T33	1.22374	2203.68	11.1057	up	8.245	8.245	8.245	4847.1	26190.3	23470.6	8.245	18169.3
	33	Medicagenic acid	Tri-T36	1.12717	3.78112	1.91881	up	59419.3	62113.7	59524.6	129439	314508	240655	60352.6	228200
	34	(17alpha,23S)-Epoxy-28,29-dihydroxy-27-norlanost-8-ene-3,24-dione	Tri-T37	1.23374	2888.26	11.496	up	8.245	8.245	8.245	9701.17	34578.6	27161.3	8.245	23813.7
	35	Ganoderic acid delta	Tri-T38	1.22434	21.3418	4.41561	up	3381.82	4491.25	5036.83	65110.3	100882	109529	4303.3	91840.3
	36	Ganoderic acid xi	Tri-T39	1.22803	716.25	9.48432	up	8.245	8.245	8.245	10739	1190.24	5787.21	8.245	5905.49
	37	Ganoderal A	Tri-T4	1.23243	2.68771	1.42638	up	505083	406614	396032	1.37089e+06	1.11689e+06	1.02702e+06	435909	1.1716e+06
	38	Ganolucidic acid A	Tri-T40	1.14534	2.7468	1.45775	up	13411.7	12484.4	18666.6	45269.4	28148.4	48987.1	14854.3	40801.6
	39	(23S,24S)-17,23-Epoxy-24,29-dihydroxy-27-norlanost-8-ene-3,15-dione	Tri-T42	1.17865	5.22676	2.38592	up	11428.3	9014.98	12011.9	35714	78081.5	55839.7	10818.4	56545.1
	40	Ganoderic acid A	Tri-T43	1.20037	265.783	8.05411	up	8.245	8.245	8.245	5492.46	347.927	733.763	8.245	2191.38
	41	Nivalenol	Sesqui-T14	1.15939	0.374553	-1.41676	down	3518.4	4918.98	4489.55	1366.79	1192.04	2282.99	4308.97	1613.94
	42	5,9,11-trihydroxyprosta-6E,14Z-dien-1-oate	Di-T8	1.2327	0.18646	-2.42306	down	380171	323107	377365	47596.2	74648	79253	360214	67165.7
	43	Antibiotic X 14889A	Sester-T4	1.20764	0.205657	-2.28169	down	84523	91937.5	113023	12216.2	18477.2	28841	96494.5	19844.8
	44	18-Dehydroursolic acid 3-arabinoside	Tri-T13	1.20068	0.291573	-1.77807	down	317835	236188	348162	91757.2	69128.6	102167	300728	87684.3
	45	Soyasapogenol E	Tri-T16	1.00382	0.45644	-1.1315	down	4.40512e+06	3.17668e+06	5.18761e+06	2.35872e+06	1.10666e+06	2.36309e+06	4.25647e+06	1.94282e+06
GC-MS	1	Dihydrocarvone	Mono-T14	1.09709	39.4772	5.30295	up	1.66638	1.66638	1.66638	88.0981	76.017	33.237	1.66638	65.784
	2	2,2,8-trimethyltricyclo [6.2.2.01,6]dodec-5-ene	Sesqui-T30	1.10389	172.76	7.43262	up	1.66638	1.66638	1.66638	444.198	248.444	171.006	1.66638	287.883
	3	(+)-2-Bornanone	Mono-T9	1.09801	0.00165652	-9.23763	down	1129.01	414.586	1474.25	1.66638	1.66638	1.66638	1005.95	1.66638
	4	Piperitone	Mono-T12	1.10061	0.0333879	-4.90453	down	40.9485	40.9485	67.8319	1.66638	1.66638	1.66638	49.9096	1.66638
	5	Myrtenol	Mono-T13	1.09131	0.00775551	-7.01056	down	241.926	85.2622	317.403	1.66638	1.66638	1.66638	214.864	1.66638
	6	Aristolone	Sesqui-T24	1.0647	0.0426871	-4.55006	down	49.0644	14.0895	53.9572	1.66638	1.66638	1.66638	39.037	1.66638
	7	beta-Elemene	Sesqui-T27	1.0271	0.0824277	-3.60073	down	10.0533	10.0533	40.5421	1.66638	1.66638	1.66638	20.2162	1.66638
	8	beta-Sesquiphellandrene	Sesqui-T28	1.06229	0.0992025	-3.33348	down	10.768	10.768	28.8573	1.66638	1.66638	1.66638	16.7977	1.66638
	9	trans-Calamenene	Sesqui-T29	1.08864	0.115401	-3.11528	down	162.776	135.256	135.256	21.3542	14.3237	14.3237	144.429	16.6672
Note: The relative abundances of terpenoid metabolites quantified by LC-MS in the table were derived from raw LC-MS data subjected to metabolite annotation (HMDB, Metlin, and GNPS libraries) and peak area extraction. Missing values were imputed with the minimum positive value detected across the entire dataset. In contrast, terpenoid abundances measured by GC-MS were obtained through internal sta…
