# Supplementary material for: Integrative Transcriptome and Metabolome Analysis Reveals Candidate Genes Related to Terpenoid Synthesis in Amylostereum areolatum (Russulales: Amylostereaceae)
Source: J Fungi (Basel). 2025 May 16;11(5):383. doi: 10.3390/jof11050383 (PMC12113409; doi:10.3390/jof11050383)
Supplement: Supplementary file 1 [file jof-11-00383-s001.zip › jof-3589885-supplementary/Table S3. Functional description of genes associated with terpenoid synthesis.xls]

## Sheet: Sheet1
Table S3. Functional description of genes associated with terpenoid synthesis
Gene ID	name	Function Description
Gene_EVM000972	AACT	acetyl-CoA C-acetyltransferase [EC:2.3.1.9]
Gene_EVM002515	HMGS1	hydroxymethylglutaryl-CoA synthase [EC:2.3.3.10]
Gene_EVM002681	HMGS2
Gene_EVM010953	HMGR1	hydroxymethylglutaryl-CoA reductase (NADPH) [EC:1.1.1.34]
Gene_EVM010955	HMGR2
Gene_EVM003163	MVK	mevalonate kinase[EC:2.7.1.36]
Gene_EVM000360	PMK	phosphomevalonate kinase [EC:2.7.4.2]
Gene_EVM000380	MVD	diphosphomevalonate decarboxylase [EC:4.1.1.33]
Gene_EVM012186	IDI	isopentenyl-diphosphate Delta-isomerase [EC:5.3.3.2]
Gene_EVM001819	FPPS1	farnesyl diphosphate synthase [EC:2.5.1.1 2.5.1.10]
Gene_EVM001820	FPPS2
Gene_EVM005538	FPPS3
Gene_EVM007966	FPPS4
Gene_EVM007969	FPPS5
Gene_EVM007970	FPPS6
Gene_EVM007998	FPPS7
Gene_EVM006973	FDFT	farnesyl-diphosphate farnesyltransferase [EC:2.5.1.21]
Gene_EVM009593	SQLE1	squalene monooxygenase [EC:1.14.14.17]
Gene_EVM008329	SQLE2
Gene_EVM004075	GGPPS	geranylgeranyl diphosphate synthase, type III [EC:2.5.1.1 2.5.1.10 2.5.1.29]
Gene_EVM006403	AaTPS1	Terpene synthase[EC: 4.2.3.-]
Gene_EVM006404	AaTPS2
Gene_EVM002513	AaTPS3
Gene_EVM003164	AaTPS4
Gene_EVM004641	AaTPS5
Gene_EVM007245	AaTPS6
Gene_EVM012320	PCYOX1, FCLY	prenylcysteine oxidase / farnesylcysteine lyase [EC:1.8.3.5 1.8.3.6]
Gene_EVM011243	STE24，STE24	endopeptidase [EC:3.4.24.84]
Gene_EVM002105	DHDDS, RER2, SRT1	ditrans,polycis-polyprenyl diphosphate synthase [EC:2.5.1.87]
Gene_EVM003694	FNTA	protein farnesyltransferase/geranylgeranyltransferase type-1 subunit alpha [EC:2.5.1.58 2.5.1.59]
Gene_EVM007424	ICMT, STE14	protein-S-isoprenylcysteine O-methyltransferase [EC:2.1.1.100]
Gene_EVM009139	hexPS, COQ1	hexaprenyl diphosphate synthase [EC:2.5.1.82 2.5.1.83]
Gene_EVM009451	FNTB	protein farnesyltransferase subunit beta [EC:2.5.1.58]
Note: Bold for DEGs

## Sheet: Sheet2
Gene ID	name	S7_1	S7_2	S7_3	S14_1	S14_2	S14_3	S21_1	S21_2	S21_3
Gene_EVM002515	HMGS1	617.07	379.13	470.25	278.86	236.62	196.25	1013.3	1303.13	398.7
Gene_EVM002681	HMGS2	64.27	59.36	69.43	50.54	43.25	31.31	12.44	37.46	15.54
Gene_EVM010955	HMGR2	240.14	168.51	206.7	162.94	108.64	152.29	208.81	506.93	128.68
Gene_EVM007969	FPPS5	78.21	68.14	80.49	56	47.86	36.7	40.44	49.2	16.32
Gene_EVM007970	FPPS6	88.93	60.09	82.42	70.27	32.1	28.45	13.61	21.04	9.74
Gene_EVM008329	SQLE2	76.52	77.14	84.52	73.18	73.97	72.5	198.84	142.2	88.46
Gene_EVM006403	Mono-TPS1	17.23	26.39	20.3	35.47	38.74	29.16	362.36	551.82	79.11
Gene_EVM006404	Mono-TPS2	7.15	9.85	7.05	11.84	31.24	20.82	295.71	66.04	20.39
Gene_EVM002513	Sesqui-TPS1	24.06	33.15	32.1	33.96	58.54	29.79	343.71	235.05	32.1
Gene_EVM003164	Sesqui-TPS2	25.73	23.61	20.41	19.86	24.77	31.11	4.97	8.55	5.58
Gene_EVM007245	Sesqui-TPS4	10.62	14.36	10.92	25.5	31.58	36.78	28.13	26.29	18.9
Statistics of significantly different expression genes during terpenoid synthesis
No.	Comparison	Gene ID	name	Fold Change	Log2FC	Pvalue	P-adjust	Type
1	S14_vs_S7	Gene_EVM002515	HMGS1	0.417242	-1.26104	6.9162e-07	7.72903e-05	down
2	S14_vs_S7	Gene_EVM007970	FPPS6	0.4899	-1.02944	0.00340195	0.0405198	down
3	S14_vs_S7	Gene_EVM006404	Mono-TPS2	2.28424	1.19172	0.00159321	0.0244495	up
4	S14_vs_S7	Gene_EVM007245	Sesqui-TPS4	2.2338	1.1595	6.41947e-07	7.32495e-05	up
5	S21_vs_S14	Gene_EVM002515	HMGS1	4.44731	2.15293	1.65072e-08	1.8339e-06	up
6	S21_vs_S14	Gene_EVM010955	HMGR2	2.30091	1.2022	0.0032663	0.0311666	up
7	S21_vs_S14	Gene_EVM007970	FPPS6	0.392797	-1.34815	0.00116824	0.0151638	down
8	S21_vs_S14	Gene_EVM008329	SQLE2	2.31813	1.21296	0.000104847	0.00245137	up
9	S21_vs_S14	Gene_EVM006403	Mono-TPS1	11.2815	3.49589	2.62258e-12	7.63239e-10	up
10	S21_vs_S14	Gene_EVM002513	Sesqui-TPS1	5.84421	2.54701	0.00518866	0.0434631	up
11	S21_vs_S14	Gene_EVM003164	Sesqui-TPS2	0.299828	-1.73779	5.39942e-08	4.89444e-06	down
12	S21_vs_S7	Gene_EVM002681	HMGS2	0.337551	-1.56682	1.95428e-05	0.000282269	down
13	S21_vs_S7	Gene_EVM007969	FPPS5	0.473246	-1.07934	0.00304894	0.0181895	down
14	S21_vs_S7	Gene_EVM007970	FPPS6	0.192753	-2.37517	1.92931e-14	2.02156e-12	down
15	S21_vs_S7	Gene_EVM006403	Mono-TPS1	15.7895	3.98089	7.84317e-15	8.44864e-13	up
16	S21_vs_S7	Gene_EVM006404	Mono-TPS2	16.7023	4.06197	8.15598e-05	0.00093912	up
17	S21_vs_S7	Gene_EVM002513	Sesqui-TPS1	6.98035	2.8033	0.00125667	0.00899509	up
18	S21_vs_S7	Gene_EVM003164	Sesqui-TPS2	0.275985	-1.85734	2.73023e-10	1.29501e-08	down
19	S21_vs_S7	Gene_EVM007245	Sesqui-TPS4	2.07769	1.05498	0.000101349	0.00112864	up
Statistic of significantly different expression genes during terpenoid synthesis at different growth stages
No.	Gene ID	Gene Name	S14_vs_S7	S21_vs_S14	S21_vs_S7	Sum
	11		4	7	8	11
1	Gene_EVM002515	HMGS1	yes|down	yes|up	no|up	2
2	Gene_EVM002681	HMGS2	no|down	no|down	yes|down	1
3	Gene_EVM010955	HMGR2	no|down	yes|up	no|up	1
4	Gene_EVM007969	FPPS5	no|down	no|down	yes|down	1
5	Gene_EVM007970	FPPS6	yes|down	yes|down	yes|down	3
6	Gene_EVM008329	SQLE2	no|down	yes|up	no|up	1
7	Gene_EVM006403	Mono-TPS1	no|up	yes|up	yes|up	2
8	Gene_EVM006404	Mono-TPS2	yes|up	no|up	yes|up	2
9	Gene_EVM002513	Sesqui-TPS1	no|up	yes|up	yes|up	2
10	Gene_EVM003164	Sesqui-TPS2	no|down	yes|down	yes|down	2
11	Gene_EVM007245	Sesqui-TPS4	yes|up	no|down	yes|up	2
