# Supplementary material for: Integrative Transcriptome and Metabolome Analysis Reveals Candidate Genes Related to Terpenoid Synthesis in Amylostereum areolatum (Russulales: Amylostereaceae)
Source: J Fungi (Basel). 2025 May 16;11(5):383. doi: 10.3390/jof11050383 (PMC12113409; doi:10.3390/jof11050383)
Supplement: Supplementary file 1 [file jof-11-00383-s001.zip › jof-3589885-supplementary/Table S4. Candidate TPS and MVK gene blastp matching results.xls]

## Sheet: Sheet1
Table S4. Candidate TPS and MVK gene blastp matching results
Gene ID	Blastp match
	Name	Acc. number	Species	Query Covery(%)	Score	E-value	Identity(%)
Gene_EVM002513	terpenoid synthase	KAI0319835.1	Amylostereum chailletii	40	658	0	92.73
Gene_EVM003164	terpenoid synthase	KAI0316728.1	Amylostereum chailletii	100	708	0	99.42
Gene_EVM004641	terpenoid synthase	KZV60851.1	Peniophora sp. CONT	93	425	2e-144	59.59
Gene_EVM007245	terpenoid synthase	KAI0320270.1	Amylostereum chailletii	81	700	0	99.71
Gene_EVM006403	terpenoid synthase	KZV67270.1	Peniophora sp. CONT	84	154	2e-40	32.1
Gene_EVM006404	terpene synthase	KAF7342240.1	Mycena venus	90	177	5e-49	35.62
Gene_EVM003163	mevalonate kinase	PIL35742.1	Ganoderma sinense	100	1150	0	0.6415
