# Supplementary material for: Integrative Transcriptome and Metabolome Analysis Reveals Candidate Genes Related to Terpenoid Synthesis in Amylostereum areolatum (Russulales: Amylostereaceae)
Source: J Fungi (Basel). 2025 May 16;11(5):383. doi: 10.3390/jof11050383 (PMC12113409; doi:10.3390/jof11050383)
Supplement: Supplementary file 1 [file jof-11-00383-s001.zip › jof-3589885-supplementary/Table S5. Terpene synthase information for phylogeny tree constructed.xls]

## Sheet: Sheet1
Table S5. Terpene synthase information for phylogeny tree constructed
Classification	Gene name	Accession number
Monoterpene synthase	Hyp3	AHY23922
	KAH9478551.1	KAH9478551.1
	KAH9478373.1	KAH9478373.1
	KAH9477608.1	KAH9477608.1
Sesquiterpene synthase	Cop1	XP 001832573
	Cop2	XP 001836556
	Cop3	XP 001832925
	Cop4	XP 001836356
	Cop6	XP 001832548
	Omp1	1311 (JGI)
	Omp3	4636 (JGI)
	Omp4	1447 (JGI)
	Omp5a	2392 (JGI)
	Omp5b	2393 (JGI)
	Omp6	4774 (JGI)
	Omp7	2271 (JGI)
	Omp9	3258 (JGI)
	Omp10	3981 (JGI)
	Copu5	XP_007765330
	Copu9	XP_007765560
	Copu2	XP_007771895
	Copu3	XP_007765978
	Agr1	QGA30877.1
	Agr2	QGA30878.1
	Agr3	QGA30879.1
	Agr4	QGA30880.1
	Agr5	QGA30881.1
	Agr6	QGA30882.2
	Agr7	QGA30883.1
	Agr8	QGA30884.1
	Agr9	QGA30885.1
Diterpene synthase	PaFS	BAF45924.1
	AbFS	C9K2Q3
	PaPS	AB252833
	CgDS	P9WEV7
	PhPS	QXF69100
	PaCS	QXF69109
	MgMS	QJD26116
	AcSS	QXF69081
	TndC	QVR97762
Sesterterpene synthase	AaSS	QXF69080
	FgMS	AQY56777
	PaSS	QXF69098
	TtPS	QXF69090
	TvPS	QXF69101
	AuAS	QRF92542
	ZbSS	QXF69078
	NfSS	EAW16201
	AstC	A0A3Q9FFM1
Triterpene synthase	Erg7	NP_011939
	Gl-LS	ADD60470
	AcOSC	AIO10969
	HelA	Q4WR16
	CfaOSC2	AXH73002
	FusA	QBB00671
	CepA	KFH43040
	AfumA	EDP50814
Terpene synthase information is available at the following database websites, and the unlabeled cyclase accession numbers above are NCBI database sources.https://www.ncbi.nlm.nih.gov (NCBI), https://img.jgi.doe.gov/ (JGI).
